# Supplementary material for: Temporal dynamics and tissue-specific variations of the blueberry phyllosphere mycobiome
Source: Hortic Res. 2025 Feb 12;12(5):uhaf042. doi: 10.1093/hr/uhaf042 (PMC11997430; doi:10.1093/hr/uhaf042)
Supplement: Web_Material_uhaf042 [file web_material_uhaf042.zip]

Archive with 5 entries (5 files):
- Supplemental Tables.xlsx
- supplementalfigure1.tiff
- supplementalfigure2.tiff
- supplementalfigure3.tiff
- supplementalfigure4.tiff
