# Supplementary material for: Temporal dynamics and tissue-specific variations of the blueberry phyllosphere mycobiome
Source: Hortic Res. 2025 Feb 12;12(5):uhaf042. doi: 10.1093/hr/uhaf042 (PMC11997430; doi:10.1093/hr/uhaf042)
Supplement: Web_Material_uhaf042 [file web_material_uhaf042.zip › Supplemental Tables.xlsx]

## Sheet: Supplementary Table 1
Supplementary Table 1		Core taxa identified by contribution to Bray-Curtis diversity as ranked by occupancy in samples. Composite rank determined from the rank of OTUs that were were common to the core with respect to Site Year, Two week period of sampling (fortnight), and Tissue type sampled.
otu	Composite Rank	ID	Bolded taxa are hub taxa within at least one site-year
OTU_2	1	Alternaria
OTU_5	2	Cladosporium
OTU_3	3	Epicoccum nigrum
OTU_4	4	Aureobasidium pullulans
OTU_13	5	Alternaria
OTU_1	6	Cladosporium herbarum
OTU_20	7	Neosetophoma
OTU_15	8	Dioszegia hungarica
OTU_12	9	Sporobolomyces roseus
OTU_8	10	Filobasidium
OTU_14	11	Lemonniera
OTU_6	12	Leotiomycetes
OTU_18	13	Taphrina inositophila
OTU_25	14	Cladosporium
OTU_7	15	Sporobolomyces
OTU_21	16	Phaeosphaeria
OTU_30	17	Symmetrospora
OTU_40	18	Pseudopithomyces chartarum
OTU_17	19	Filobasidium floriforme
OTU_26	20	Nothophoma quercina
OTU_23	21	Taphrina letifera
OTU_50	22	Vishniacozyma victoriae
OTU_10	23	Erythrobasidium
OTU_16	24	Bullera alba
OTU_19	25	Filobasidium wieringae
OTU_37	26	Ramularia
OTU_53	27	Dothiora
OTU_41	28	Symmetrospora oryzicola
OTU_47	29	Septoriella
OTU_36	30	Taphrina
OTU_33	31	Filobasidium
OTU_59	32	Neoascochyta dactylidis
OTU_38	33	Botrytis cinerea
OTU_61	34	Vishniacozyma globispora
OTU_568	35	Taphrina
OTU_102	36	Septoriella
OTU_71	37	Pyrenophora tritici-repentis
OTU_91	38	Phaeosphaeria
OTU_69	39	Ramularia gaultheriae
OTU_27	41	Seimatosporium
OTU_51	41	Septoriella oudemansii
OTU_77	42	Fusarium
OTU_11	44	Peltaster fructicola
OTU_88	44	Fraxinicola europaea
OTU_79	45	Pleosporales
OTU_28	46	Peltaster gemmifer

## Sheet: Supplementary Table 2
Supplementary Table 2: Hub taxa of networks generated by the SPIEC-EASI method for each tissue type and site year. Hub status was determined by greatest Betweenness Centrality, Closeness Centrality, and Degree.
Bud						Flower						Leaf						Stem
OTU	ID	BetweennessCentrality	ClosenessCentrality	Degree		OTU	ID	BetweennessCentrality	ClosenessCentrality	Degree		OTU	ID	BetweennessCentrality	ClosenessCentrality	Degree		OTU	ID	BetweennessCentrality	ClosenessCentrality	Degree
OTU_820	Pseudoophiobolus rosae	0.0119208	0.363799	15		OTU_69	Ramularia gaultheriae	0.0287734	0.321678	11		OTU_11	Peltaster fructicola	0.0493602	0.337043	14		OTU_56	Papiliotrema pseudoalba	0.0720072	0.326023	12
OTU_77	Fusarium sp.	0.0135983	0.375578	18		OTU_59	Neoascochyta dactylidis	0.0332402	0.321304	11		OTU_189	Mycosphaerellaceae	0.0917181	0.343598	15		OTU_3060	Leotiomycetes	0.0605996	0.320402	12
OTU_74	Periconia celtidis	0.0148375	0.360568	16								OTU_28	Peltaster gemmifer	0.0524389	0.340836	12		OTU_2686	Epicoccum nigrum	0.0909346	0.331352	16
OTU_488	Venturia	0.0125122	0.369091	16								OTU_3387	Leotiomycetes	0.0516038	0.323171	11		OTU_1508	Pseudosplanchnonema phorcioides	0.0508571	0.316761	10
OTU_221	Apenidiella sp.	0.0189498	0.371795	18
OTU_1563	Alternaria	0.0145408	0.3625	15
OTU_1099	Neodevriesia	0.0139491	0.363148	17
OTU_2	Alternaria alternata	0.012373	0.363474	15
Blue						Coloring						Green
OTU	ID	BetweennessCentrality	ClosenessCentrality	Degree		OTU	ID	BetweennessCentrality	ClosenessCentrality	Degree		OTU	ID	BetweennessCentrality	ClosenessCentrality	Degree
OTU_88	Fraxinicola europaea	0.0498941	0.290685	7		OTU_3772	Proliferodiscus/Alternaria	0.0646565	0.328449	14		OTU_3612	Alternaria	0.136583	0.284436	9
OTU_79	Pleosporales	0.0415676	0.278794	8		OTU_3625	Epicoccum	0.0960516	0.352094	17		OTU_35	Ramularia nyssicola	0.148308	0.271331	7
OTU_22	Colletotrichum fioriniae	0.0629354	0.28	10		OTU_293	Neofusicoccum parvum	0.036233	0.309195	11		OTU_199	Paramycosphaerella	0.170464	0.262376	7
OTU_1925	Helotiales	0.0490683	0.279396	8		OTU_236	Heterocephalacria	0.0407817	0.300895	12
OTU_1690	Agrocybe dura	0.0443334	0.274364	9		OTU_1530	Helotiales	0.036628	0.308133	9
						OTU_1229	Dissoconium proteae	0.0491452	0.307429	10
						OTU_3	Epicoccum nigrum	0.0413474	0.304989	10
SWMREC						PLP20						PLP21
OTU	ID	BetweennessCentrality	ClosenessCentrality	Degree		OTU	ID	BetweennessCentrality	ClosenessCentrality	Degree		OTU	ID	BetweennessCentrality	ClosenessCentrality	Degree
OTU_52	Trichomerium	0.132476	0.34958	16		OTU_3387	Leotiomycetes	0.0926053	0.315261	9		OTU_3772	Alternaria	0.120378	0.403614	29
OTU_3772	Alternaria	0.0657546	0.32	14		OTU_293	Neofusicoccum parvum	0.14938	0.353604	13		OTU_3723	Fusarium sp.	0.0395058	0.363636	17
OTU_3287	Didymellaceae (Epicoccum proteae?)	0.0854321	0.333868	14		OTU_14	Lemonniera	0.07943	0.322382	11		OTU_28	Peltaster gemmifer	0.0442699	0.354497	18
OTU_2686	Epicoccum nigrum	0.0823964	0.325	16		OTU_139	Ascomycota	0.0968857	0.309665	9		OTU_2686	Epicoccum nigrum	0.0696968	0.37378	21
OTU_14	Lemonniera	0.0651863	0.310448	10		OTU_1096	Sporobolomyces ruberrimus	0.087346	0.336188	10		OTU_138	Phaeosphaeria	0.0405785	0.354967	16
OTU_2	Alternaria	0.0760691	0.326019	13								OTU_1229	Dissoconium proteae	0.0521896	0.364626	17

## Sheet: Supplementary Table 3
	Supplementary Table 3:	Interactions of potential interest in SPIEC-EASI networks organized by Site Year and Tissue. The absolute value of Association strengths indicate the strength of the association, and the sign indicates if it is cooccurence (positive) or antagonistic (negative)
PLP20
OTU_A	Taxonomic assignment A	OTU_B	Taxonomic Assignment B	Association Strength
OTU_293	Neofusicoccum parvum	OTU_1096	Sporobolomyces ruberrimus	0.0822553
OTU_15	Dioszegia hungarica	OTU_3387	Leotiomycete	-0.153
OTU_22	Colletotrichum fioriniae	OTU_66	Ascomycete	0.354
OTU_15	Dioszegia hungarica	OTU_22	Colletotrichum fioriniae	-0.049
OTU_47	Septoriella	OTU_14	Lemonniera	0.162327
OTU_1096	Sporobolomyces ruberrimus	OTU_2686	Epicoccum nigrum	0.161009
OTU_7	Sporobolomyces pararoseus	OTU_16	Bullera alba	0.232161
OTU_12	Sporobolomyces roseus	OTU_16	Bullera alba	0.223664
OTU_12	Sporobolomyces roseus	OTU_36	Taphrina	-0.0454219
OTU_12	Sporobolomyces roseus	OTU_2448	Dothiora	-0.0496367
OTU_14	Lemonniera	OTU_23	Taphrina letifera	0.112355
OTU_293	Neofusicoccum parvum	OTU_3772	Alternaria	0.194916
OTU_293	Neofusicoccum parvum	OTU_2686	Epicoccum nigrum	0.145555
OTU_293	Neofusicoccum parvum	OTU_0	Infrequent Taxa	-0.147754
OTU_16	Bullera alba	OTU_17	Filobasidium floriforme	0.196896
OTU_37	Ramularia	OTU_82	Sphaerulina beribidis	0.239608
OTU_37	Ramularia	OTU_291	Ustilago nunavutica	0.191216
OTU_24	Papiliotrema fusca	OTU_2686	Epicoccum nigrum	0.196295
PLP21
OTU_A	Taxonomic assignment A	OTU_B	Taxonomic Assignment B	Association Strength
OTU_24	Papilliotrema fusca	OTU_28	Peltaster gemmifer	0.197
OTU_3716	Peltaster fructicola	OTU_28	Peltaster gemmifer	0.18
OTU_145	Pyrenophora bromi	OTU_91	Phaeosphaeria	-0.194
OTU_123	Dioszegia crocea	OTU_3772	Alternaria	-0.127
OTU_15	Dioszegia hungarica	OTU_3772	Alternaria	-0.0903509
OTU_2686	Epicoccum nigrum	OTU_3772	Alternaria	0.335
OTU_3723	Fusarium	OTU_52	Trichomerium	0.340694
OTU_22	Colletotrichum fioriniae	OTU_28	Peltaster gemmifer	0.0838268
OTU_1081	Neodevriesia	OTU_2686	Epicoccum nigrum	0.216788
OTU_47	Septoriella	OTU_2686	Epicoccum nigrum	-0.0991356
OTU_1229	Dissoconium proteae	OTU_408	Diaporthe vaccinii	0.16487
OTU_12	Sporobolomyces roseus	OTU_8	Filobasidium magnum	0.133142
OTU_24	Papilliotrema fusca	OTU_69	Ramularia gaultheria	-0.0506523
SWMREC
OTU_A	Taxonomic assignment A	OTU_B	Taxonomic Assignment B	Association Strength
OTU_2	Alternaria alternata	OTU_57	Dioszegia zsoltii	-0.0597851
OTU_2	Alternaria alternata	OTU_7	Sporobolomyces pararoseus	0.182031
OTU_2	Alternaria alternata	OTU_3	Epicoccum nigrum	0.234544
OTU_14	Lemonniera	OTU_20	Neosetophoma	0.185529
OTU_14	Lemonniera	OTU_3772	Alternaria	-0.0764563
OTU_3772	Alternaria	OTU_44	Talaromyces cecidicola	0.245448
OTU_3772	Alternaria	OTU_3708	Papiliotrema fusca	0.159119
OTU_3772	Alternaria	OTU_2686	Epicoccum nigrum	0.197221
OTU_2686	Epicoccum nigrum	OTU_1563	Alternaria	0.262792
OTU_2686	Epicoccum nigrum	OTU_27	Seimatosporium	-0.169002
OTU_52	Trichomerium sp.	OTU_96	Genolevuria pseudoamylolytica	0.261159
OTU_52	Trichomerium sp.	OTU_80	Filobasidium	0.143287
OTU_52	Trichomerium sp.	OTU_98	Sporobolomyces ruberrimus	-0.0458717
OTU_52	Trichomerium sp.	OTU_2	Alternaria alternata	-0.0497391
OTU_3287	Epicoccum proteae*	OTU_36	Taphrina sp.	-0.0617096
OTU_3287	Epicoccum proteae*	OTU_18	Taphrina inositophila	-0.106763
OTU_3287	Epicoccum proteae*	OTU_2686	Epicoccum nigrum	0.397203
OTU_3287	Epicoccum proteae*	OTU_32	Filobasidium oeirense	0.15554
OTU_12	Sporobolomyces roseus	OTU_37	Ramularia	0.170754
OTU_125	Elsinoe	OTU_37	Ramularia	0.226883
OTU_24	Papiliotrema fusca	OTU_156	Genolevuria	0.15018
OTU_24	Papiliotrema fusca	OTU_7	Sporobolomyces pararoseus	0.179089
Blue fruit
OTU_A	Taxonomic assignment A	OTU_B	Taxonomic Assignment B	Association Strength
OTU_22	Colletotrichum fioriniae	OTU_224	Dissoconium sp.	-0.087
OTU_22	Colletotrichum fioriniae	OTU_247	Symmetrospora gracilis	0.193063
OTU_22	Colletotrichum fioriniae	OTU_1272	Hyphodontia	0.261159
OTU_22	Colletotrichum fioriniae	OTU_3319	Septoriella	0.34671
OTU_59	Neoascochyta	OTU_54	Botryosphaeria dothidea	-0.178408
OTU_1110	Vishniacozyma carnescens	OTU_666	Lachnum	-0.153435
OTU_112	Stomiopeltis syzygii	OTU_163	Uwebraunia communis	0.517701
OTU_203	Vishniacozyma dimennae	OTU_38	Botrytis cinerea	0.0849173
OTU_1096	Sporobolomyces ruberrimus	OTU_68	Alternaria sp.	0.415186
OTU_342	Bulleribasidium oberjochense	OTU_88	Fraxinicola europaea	0.143734
OTU_47	Septoriella	OTU_88	Fraxinicola europaea	0.203486
OTU_11	Peltaster fructicola	OTU_23	Taphrina letifera	0.250247
OTU_4	Aureobasidium pullulans	OTU_18	Taphrina inositophila	0.213814
OTU_129	Papiliotrema frias	OTU_64	Vishniacozyma carnescens	0.346114
Coloring fruit
OTU_A	Taxonomic assignment A	OTU_B	Taxonomic Assignment B	Association Strength
OTU_12	Sporobolomyces roseus	OTU_82	Sphaerulina berberidis	-0.115721
OTU_12	Sporobolomyces roseus	OTU_16	Bullera albus	0.202454
OTU_132	Phaeosphaeria	OTU_236	Heterocephalacria	-0.16972
OTU_3	Epicoccum nigrum	OTU_65	Neoascochyta	-0.163396
OTU_38	Botrytis cinerea	OTU_78	Peltaster fructicola	0.143244
OTU_164	Didymellaceae	OTU_22	Colletotrichum fioriniae	0.118658
OTU_100	Curvibasidium nothofagi	OTU_22	Colletotrichum fioriniae	0.300096
OTU_408	Diaporthe vaccinii	OTU_69	Ramularia gaultheriae	-0.241215
OTU_408	Diaporthe vaccinii	OTU_666	Lachnum	0.23047
OTU_7	Sporobolomyces pararoseus	OTU_33	Filobasidium	-0.10408
Green fruit
OTU_A	Taxonomic assignment A	OTU_B	Taxonomic Assignment B	Association Strength
OTU_35	Ramularia nyssicola	OTU_78	Peltaster gemmifer	0.181891
OTU_35	Ramularia nyssicola	OTU_24	Papiliotrema fusca	0.102538
OTU_199	Paramycosphaerella	OTU_342	Bulleribasidium oberjochense	0.15158
OTU_3612	Alternaria	OTU_44	Talaromyces cecidicola	0.374711
OTU_3612	Alternaria	OTU_2686	Epicoccum nigrum	0.268943
OTU_3612	Alternaria	OTU_54	Botrysphaeria dothidea	0.160745
OTU_3612	Alternaria	OTU_30	Symmetrospora symmetrica	-0.183491
OTU_3612	Alternaria	OTU_21	Phaeosphaeria	-0.2102
OTU_7	Sporobolomyces pararoseus	OTU_1	Cladosporium herbarum	-0.127589
OTU_7	Sporobolomyces pararoseus	OTU_23	Taphrina letifera	-0.134668
OTU_7	Sporobolomyces pararoseus	OTU_24	Papiliotrema fusca	0.131303
Flower
OTU_A	Taxonomic assignment A	OTU_B	Taxonomic Assignment B	Association Strength
OTU_22	Colletotrichum fioriniae	OTU_323	Urocystis	0.329574
OTU_1075	Myxospora	OTU_22	Colletotrichum fioriniae	0.26665
OTU_22	Colletotrichum fioriniae	OTU_78	Peltaster fructicola	0.124
OTU_153	Ramularia	OTU_38	Botrytis cinerea	-0.0785098
OTU_110	Dioszegia	OTU_38	Botrytis cinerea	-0.0494467
OTU_38	Botrytis cinerea	OTU_523	Venturiaceae	0.131677
OTU_3	Epicoccum nigrum	OTU_117	Dissoconium	-0.388249
OTU_108	Paraophiobolus arundinis	OTU_111	Monilinia kusanoi	-0.108255
OTU_123	Dioszegia crocea	OTU_18	Taphrina inositophila	-0.239165
OTU_15	Dioszegia hungarica	OTU_18	Taphrina inositophila	0.18862
OTU_69	Ramularia gaultheriae	OTU_87	Phaeosphaeria typharum	-0.0792925
OTU_69	Ramularia gaultheriae	OTU_341	Penicillium	-0.070162
OTU_69	Ramularia gaultheriae	OTU_48	Scleroconidioma	0.159305
OTU_69	Ramularia gaultheriae	OTU_14	Lemonniera	0.192648
OTU_59	Neoascochyta dactylidis	OTU_2684	Blumeria sp.	-0.165365
OTU_59	Neoascochyta dactylidis	OTU_464	Vishniacozyma victoriae	0.145511
OTU_59	Neoascochyta dactylidis	OTU_80	Filobasidium	0.214305
OTU_25	Cladosporium	OTU_568	Taphrina	-0.218943
OTU_1	Cladosporium herbarum	OTU_24	Papiliotrema fusca	-0.134051
OTU_1	Cladosporium herbarum	OTU_28	Peltaster gemmifer	-0.0134358
OTU_30	Symmetrospora symmetrica	OTU_29	Filobasidium floriforme	-0.191061
OTU_30	Symmetrospora symmetrica	OTU_8	Filobasidium magnum	0.219971
OTU_30	Symmetrospora symmetrica	OTU_15	Dioszegia hungarica	0.380786
Bud
OTU_A	Taxonomic assignment A	OTU_B	Taxonomic Assignment B	Association Strength
OTU_1	Cladosporium herbarum	OTU_3788	Ophiognomonia setacea	-0.4219		Cladosporium very antagonistic with Ophiognomonia setacea
OTU_5	Cladosporium	OTU_3788	Ophiognomonia setacea	-0.321319
OTU_1126	Sclerotinia sclerotiorum	OTU_1977	Septoriella	-0.243782
OTU_22	Colletotrichum fioriniae	OTU_1563	Alternaria	0.28485		Alternaria + Colletotrichum
OTU_22	Colletotrichum fioriniae	OTU_78	Peltaster fructicola	0.430269		P. fruticola + C. fioriniae + Botrytis
OTU_49	Taphrina caerulescens	OTU_78	Peltaster fructicola	0.675301
OTU_3716	Peltaster fructicola	OTU_38	Botrytis cinerea	0.194651
OTU_187	Eutypella vitis	OTU_943	Ceratobasidium	-0.217846
OTU_3559	Erythrobasidium yunnanense	OTU_408	Diaporthe vaccinii	0.15116
OTU_372	Plectosphaerella	OTU_408	Diaporthe vaccinii	0.412736		Plectosphaerella heavily associated with Diaporthe vaccinii
OTU_25	Cladosporium	OTU_3716	Peltaster fructicola	-0.0359391
Stem
OTU_A	Taxonomic assignment A	OTU_B	Taxonomic Assignment B	Association Strength
OTU_1563	Alternaria	OTU_2686	Epicoccum nigrum	0.331614		E. nigrum posisitively associated with Alternaria and Papiliotrema
OTU_239	Peniophora	OTU_2686	Epicoccum nigrum	0.165715		E. nigrum antagonistic with Trichomerium
OTU_56	Papiliotrema pseudoalba	OTU_2686	Epicoccum nigrum	0.122718
OTU_52	Trichomerium	OTU_2686	Epicoccum nigrum	-0.144082
OTU_8	Filobasidium magnum	OTU_28	Peltaster gemmifer	-0.157782		Peltaster gemmifer inversly associated with filobasidium
OTU_1	Cladosporium herbarum	OTU_11	Peltaster fructicola	-0.15195		Cladosporium antagonistic with Peltaster fructicola
OTU_17	Filobasidium floriforme	OTU_7	Sporobolomyces roseus	0.25154		Filobasidium floriforme positive with Sporobolomyces
OTU_293	Neofusicoccum parvum	OTU_1126	Sclerotinia sclerotiorum	0.124191		Neofusioccum parvum positive with Scleorotinia sclerotiorum and Massariosphaeria roumeguerei
OTU_293	Neofusicoccum parvum	OTU_363	Massariosphaeria roumeguerei	0.222221
Leaf
OTU_A	Taxonomic assignment A	OTU_B	Taxonomic Assignment B	Association Strength
OTU_143	Irpex lacteus	OTU_22	Colletotrichum fioriniae	0.135506
OTU_11	Peltaster fructicola	OTU_33	Filobasidium	-0.0991687
OTU_11	Peltaster fructicola	OTU_77	Fusarium sp	-0.0829888
OTU_11	Peltaster fructicola	OTU_35	Ramularia nyssicola	0.103028
OTU_11	Peltaster fructicola	OTU_69	Ramularia gaultheriae	0.129428
OTU_28	Peltaster gemmifer	OTU_3874	Cladosporium	-0.073827
OTU_28	Peltaster gemmifer	OTU_33	Filobasidium	-0.044011
OTU_14	Lemonniera	OTU_3772	Alternaria	-0.262551
OTU_20	Neosetophoma	OTU_2686	Epicoccum nigrum	-0.209604
OTU_37	Ramularia	OTU_3772	Alternaria	-0.19335
OTU_14	Lemonniera	OTU_1563	Alternaria	-0.174085
OTU_28	Peltaster gemmifer	OTU_52	Trichomerium	0.324855		Trichomerium positive with Peltaster gemmifer
OTU_8	Filobasidium magnum	OTU_494	Peltaster sp.	-0.0827049
OTU_12	Sporobolomyces roseus	OTU_30	Symmetrospora symmetrica	0.16415
	In the leaf, most interactions of note regard peltaster sp. Three peltaster OTUs, one of which identified as P. fructicola and another P. gemmifer, were identified in antagonisms with Filobasidium OTUs.
	P fructicola was also observed to be antagonized by a Fusarium sp., and P. gemmifer by a cladisporium species. However, P. fructicola was positively associated with Ramularia species R. nyssicola and R. gaultheriae
	Lemonniera and Ramularia were found found in antagonisms with Alternaria OTUs.

## Sheet: Supplementary Table 4
Supplementary Table 4: A summary of samples collected and utilized in this study by their harvest week, location, and tissue type. Tables in section A represent all samples collected, whereas tables in section B are the samples utilized in the data analysis. Highlighted columns are those that have no samples in that site-year. Dates are listed in (dd.mm.yy) format
	A																	B
	Combined																	Combined
	Week	1	2	3	4	5	6	7	8	9	10	11	12	13	14	All Weeks		Week	1	2	3	4	5	6	7	8	9	10	11	12	13	14	All Weeks
	Stem	11	8	12	4	8	12	4	8	0	8	8	4	4	4	95		Stem	8	6	11	3	8	12	4	8	0	8	8	4	4	4	88
	Leaf	0	3	8	4	8	12	8	12	8	8	8	8	4	4	95		Leaf	0	1	8	4	8	11	8	8	8	6	4	7	4	4	81
	Bud	11	8	12	0	0	0	0	0	0	0	0	0	0	0	31		Bud	8	8	12	0	0	0	0	0	0	0	0	0	0	0	28
	Flower	0	0	8	6	8	4	0	0	0	0	0	0	0	0	26		Flower	0	0	8	4	4	4	0	0	0	0	0	0	0	0	20
	Green	0	0	0	4	4	11	8	12	8	11	4	1	0	0	63		Green	0	0	0	4	4	10	8	12	8	9	4	1	0	0	60
	Coloring	0	0	0	0	0	0	8	4	4	8	8	8	4	4	48		Coloring	0	0	0	0	0	4	8	4	4	7	8	8	4	4	51
	Blue	0	0	0	0	0	0	0	0	4	8	4	4	4	4	28		Blue	0	0	0	0	0	0	0	4	4	8	3	4	4	4	31
	All Tissue	22	19	40	18	28	39	28	36	24	43	32	25	16	16	Total = 386		All Tissue	16	15	39	15	24	41	28	36	24	38	27	24	16	16	359
	PLP20																	PLP20
	Date	5.02.20	n/a	5.16.20	5.23.20	5.30.20	6.6.20	n/a	6.20.20	6.27.20	7.4.20	7.11.20	7.25.20	8.1.20	8.8.20			Date	5.02.20	n/a	5.16.20	5.23.20	5.30.20	6.6.20	n/a	6.20.20	6.27.20	7.4.20	7.11.20	7.25.20	8.1.20	8.8.20
	Week	1	2	3	4	5	6	7	8	9	10	11	12	13	14	All Weeks		Week	1	2	3	4	5	6	7	8	9	10	11	12	13	14	All Weeks
	Stem	3	0	4	0	0	4	0	4	0	4	4	4	4	4	35		Stem	0	0	3	0	0	4	0	4	0	4	4	4	4	4	31
	Leaf	0	0	0	0	0	4	0	4	4	4	4	4	4	4	32		Leaf	0	0	0	0	0	3	0	1	4	4	0	3	4	4	23
	Bud	3	0	4	0	0	0	0	0	0	0	0	0	0	0	7		Bud	0	0	4	0	0	0	0	0	0	0	0	0	0	0	4
	Flower	0	0	0	2	4	4	0	0	0	0	0	0	0	0	10		Flower	0	0	0	0	0	4	0	0	0	0	0	0	0	0	4
	Green	0	0	0	0	0	3	0	4	4	4	4	0	0	0	19		Green	0	0	0	0	0	3	0	4	4	4	4	0	0	0	19
	Coloring	0	0	0	0	0	0	0	0	0	0	4	4	4	4	16		Coloring	0	0	0	0	0	0	0	0	0	0	4	4	4	4	16
	Blue	0	0	0	0	0	0	0	0	0	0	0	4	4	4	12		Blue	0	0	0	0	0	0	0	0	0	0	0	4	4	4	12
	All Tissue	6	0	8	2	4	15	0	12	8	12	16	16	16	16	Total=131		All Tissue	0	0	7	0	0	14	0	9	8	12	12	15	16	16	109
	SWMREC																	SWMREC
	Date	5.4.20	5.11.20	5.18.20	n/a	6.1.20	6.8.20	6.15.20	6.22.20	n/a	7.6.20	7.16.20	n/a	n/a	n/a			Date	5.4.20	5.11.20	5.18.20	n/a	6.1.20	6.8.20	6.15.20	6.22.20	n/a	7.6.20	7.16.20	n/a	n/a	n/a
	Week	1	2	3	4	5	6	7	8	9	10	11	12	13	14	All Weeks		Week	1	2	3	4	5	6	7	8	9	10	11	12	13	14	All Weeks
	Stem	4	4	4	0	4	4	4	4	0	4	4	0	0	0	36		Stem	4	4	4	0	4	4	4	4	0	4	4	0	0	0	36
	Leaf	0	3	4	0	4	4	4	4	0	4	4	0	0	0	31		Leaf	0	1	4	0	4	4	4	3	0	2	4	0	0	0	26
	Bud	4	4	4	0	0	0	0	0	0	0	0	0	0	0	12		Bud	4	4	4	0	0	0	0	0	0	0	0	0	0	0	12
	Flower	0	0	4	0	4	0	0	0	0	0	0	0	0	0	8		Flower	0	0	4	0	4	0	0	0	0	0	0	0	0	0	8
	Green	0	0	0	0	0	4	4	4	0	4	0	0	0	0	16		Green	0	0	0	0	0	3	4	4	0	4	0	0	0	0	15
	Coloring	0	0	0	0	0	0	4	0	0	4	4	0	0	0	12		Coloring	0	0	0	0	0	0	4	0	0	4	4	0	0	0	12
	Blue	0	0	0	0	0	0	0	0	0	4	4	0	0	0	8		Blue	0	0	0	0	0	0	0	0	0	4	3	0	0	0	7
	All Tissue	8	11	16	0	12	12	16	12	0	20	16	0	0	0	Total=123		All Tissue	8	9	16	0	12	11	16	11	0	18	15	0	0	0	116
	PLP21																	PLP21
	Date	5.6.21	5.13.21	5.20.21	5.27.21	6.3.21	6.10.21	6.17.21	6.24.21	7.2.21	7.9.21	7.16.21	7.22.21	n/a	n/a			Date	5.6.21	5.13.21	5.20.21	5.27.21	6.3.21	6.10.21	6.17.21	6.24.21	7.2.21	7.9.21	7.16.21	7.22.21	n/a	n/a
	Week	1	2	3	4	5	6	7	8	9	10	11	12	13	14	All Weeks		Week	1	2	3	4	5	6	7	8	9	10	11	12	13	14	All Weeks
	Stem	4	4	4	4	4	4	0	0	0	0	0	0	0	0	24		Stem	4	2	4	3	4	4	0	0	0	0	0	0	0	0	21
	Leaf	0	0	4	4	4	4	4	4	4	0	0	4	0	0	32		Leaf	0	0	4	4	4	4	4	4	4	0	0	4	0	0	32
	Bud	4	4	4	0	0	0	0	0	0	0	0	0	0	0	12		Bud	4	4	4	0	0	0	0	0	0	0	0	0	0	0	12
	Flower	0	0	4	4	0	0	0	0	0	0	0	0	0	0	8		Flower	0	0	4	4	0	0	0	0	0	0	0	0	0	0	8
	Green	0	0	0	4	4	4	4	4	4	3	0	1	0	0	28		Green	0	0	0	4	4	4	4	4	4	1	0	1	0	0	26
	Coloring	0	0	0	0	0	0	4	4	4	4	0	4	0	0	20		Coloring	0	0	0	0	0	4	4	4	4	3	0	4	0	0	23
	Blue	0	0	0	0	0	0	0	0	4	4	0	0	0	0	8		Blue	0	0	0	0	0	0	0	4	4	4	0	0	0	0	12
	All Tissue	8	8	16	16	12	12	12	12	16	11	0	9	0	0	Total=132		All Tissue	8	6	16	15	12	16	12	16	16	8	0	9	0	0	134
